# Supplementary material for: Establishment and application of multiplex droplet digital polymerase chain reaction assay for bovine enterovirus, bovine coronavirus, and bovine rotavirus
Source: Front Vet Sci. 2023 Sep 12;10:1157900. doi: 10.3389/fvets.2023.1157900 (PMC10523346; doi:10.3389/fvets.2023.1157900)
Supplement: Supplementary file 2 [file Data_Sheet_2.xlsx]

## Sheet: 82 samples
BCoV							BRV
	qPCR CT values	qPCR Copy number (copies/µL)	qPCR Result determination (-: negative; +: positive)	ddPCR Copy number (copies/µL)	ddPCR Result determination (-: negative; +: positive)			qPCR CQ values	qPCR Copy number (copies/µL)	qPCR Result determination (-: negative; +: positive)	ddPCR Copy number (copies/µL)	ddPCR Result determination (-: negative; +: positive)
H2	34.0082	654.209	+	389.32	+		NC	36.8219	164.932	-	1.79	+
H7	32.3581	2035.13	+	1450.1	+		H3	33.6569	1434.69	+	1345.23	+
H12	38.7028	25.91	-	70.932	+		H7	33.9763	1153.32	+	1129.23	+
H18	31.7697	3050.31	+	2078.99	+		H15	35.26	479.651	+	358.56	+
H22	32.7272	1578.84	+	1893.43	+		H19	34.546	781.328	+	689.23	+
H38	34.1078	610.895	+	734.522	+		H20	33.3016	1829.02	+	1267.3	+
H39	/	/	-	123.494	+		H22	32.7433	2678.8	+	2512.34	+
H46	33.1918	1147.01	+	1490.24	+		H26	33.6634	1428.34	+	1123.64	+
H48	38.0995	39.2349	-	63.432	+		H35	34.4834	815.507	+	754.98	+
H55	34.1516	592.749	+	480.334	+		H39	39.1437	33.7393	-	96.23	+
H58	/	/	-	130.443	+		H41	35.0646	548.184	+	532.98	+
H67	34.0641	629.549	+	509.424	+		H46	38.6574	47.0416	-	125.89	+
H69	38.6219	27.3923	-	290.23	+		H67	34.0146	1123.54	+	956.92	+
H77	32.9286	1374.64	+	1094.32	+		H1	/	/	-	/	-
H80	38.3516	32.9901	-	123.49	+		H2	38.1332	67.3121	-	/	-
NC	36.6723	104.708	-	2.1979	-		H4	/	/	-	/	-
H1	/	/	-	1.6979	-		H5	/	/	-	0.679	-
H3	/	/	-	1.345	-		H6	38.7155	45.212	-	/	-
H4	/	/	-	1.398	-		H8	/	/	-	/	-
H5	/	/	-	/	-		H9	/	/	-	/	-
H6	38.2714	34.861	-	/	-		H10	40.6056	12.4222	-	0.2899	-
H8	/	/	-	/	-		H11	/	/	-	/	-
H9	/	/	-	/	-		H12	39.1271	34.1234	-	/	-
H10	/	/	-	/	-		H13	/	/	-	/	-
H11	/	/	-	1.508	-		H14	/	/	-	/	-
H13	38.7664	24.8012	-	1.37587	-		H16	/	/	-	/	-
H14	38.6041	27.7301	-	/	-		H17	39.3495	29.3123	-	/	-
H15	/	/	-	/	-		H18	/	/	-	/	-
H16	/	/	-	1.07	-		H21	/	/	-	/	-
H17	/	/	-	2.0869	-		H23	/	/	-	/	-
H19	/	/	-	/	-		H24	/	/	-	/	-
H20	/	/	-	1.9955	-		H25	/	/	-	/	-
H21	/	/	-	/	-		H27	/	/	-	/	-
H23	/	/	-	1.4869	-		H28	/	/	-	/	-
H24	/	/	-	/	-		H29	/	/	-	/	-
H25	/	/	-	/	-		H30	38.0076	73.3423	-	1.698	-
H26	/	/	-	/	-		H31	/	/	-	/	-
H27	38.2513	35.346	-	/	-		H32	/	/	-	/	-
H28	/	/	-	0.3658	-		H33	39.1272	34.1212	-	/	-
H29	/	/	-	/	-		H34	/	/	-	/	-
H30	/	/	-	/	-		H36	/	/	-	/	-
H31	/	/	-	1.56	-		H37	/	/	-	/	-
H32	/	/	-	/	-		H38	/	/	-	/	-
H33	/	/	-	0.91	-		H40	/	/	-	/	-
H34	/	/	-	/	-		H42	/	/	-	/	-
H35	/	/	-	/	-		H43	/	/	-	/	-
H36	/	/	-	/	-		H44	/	/	-	/	-
H37	/	/	-	/	-		H45	/	/	-	/	-
H40	/	/	-	1.34	-		H47	/	/	-	/	-
H41	/	/	-	/	-		H48	/	/	-	/	-
H42	/	/	-	2.11	-		H49	/	/	-	/	-
H43	/	/	-	/	-		H50	/	/	-	/	-
H44	/	/	-	/	-		H51	/	/	-	/	-
H45	/	/	-	/	-		H52	/	/	-	1.2344	-
H47	/	/	-	2.189	-		H53	38.5884	49.312	-	/	-
H49	/	/	-	1.58	-		H54	/	/	-	/	-
H50	/	/	-	/	-		H55	/	/	-	/	-
H51	38.3601	32.798	-	/	-		H56	/	/	-	/	-
H52	/	/	-	1.912	-		H57	/	/	-	/	-
H53	/	/	-	/	-		H58	/	/	-	/	-
H54	/	/	-	/	-		H59	/	/	-	1.422	-
H56	/	/	-	1.3001	-		H60	/	/	-	/	-
H57	/	/	-	/	-		H61	39.6966	23.1212	-	/	-
H59	/	/	-	0.89	-		H62	/	/	-	/	-
H60	/	/	-	/	-		H63	/	/	-	/	-
H61	/	/	-	1.5689	-		H64	/	/	-	0.58	-
H62	/	/	-	/	-		H65	/	/	-	/	-
H63	/	/	-	1.47699	-		H66	/	/	-	/	-
H64	/	/	-	/	-		H68	/	/	-	/	-
H65	/	/	-	1.58799	-		H69	/	/	-	/	-
H66	/	/	-	/	-		H70	/	/	-	/	-
H68	/	/	-	/	-		H71	/	/	-	/	-
H70	/	/	-	/	-		H72	/	/	-	/	-
H71	/	/	-	/	-		H73	/	/	-	0.48798	-
H72	/	/	-	2.12809	-		H74	38.9616	38.2121	-	/	-
H73	/	/	-	/	-		H75	/	/	-	/	-
H74	/	/	-	/	-		H76	/	/	-	/	-
H75	/	/	-	1.05868	-		H77	/	/	-	0.56232	-
H76	/	/	-	/	-		H78	/	/	-	0.63423	-
H78	/	/	-	/	-		H79	/	/	-	/	-
H79	/	/	-	1.58798	-		H80	/	/	-	/	-
H81	/	/	-	/	-		H81	37.8581	81.2312	-	/	-
H82	/	/	-	/	-		H82	/	/	-	/	-

## Sheet:  68 samples
BCoV							BRV							BEV
No.	qPCR CT values	qPCR Copy number (copies/µL)	qPCR Result determination (-: negative; +: positive)	ddPCR Copy number (copies/µL)	ddPCR Result determination (-: negative; +: positive)		No.	qPCR CQ values	qPCR Copy number (copies/µL)	qPCR Result determination (-: negative; +: positive)	ddPCR Copy number (copies/µL)	ddPCR Result determination (-: negative; +: positive)		No.	qPCR CT values	qPCR Copy number (copies/µL)	qPCR Result determination (-: negative; +: positive)	ddPCR Copy number (copies/µL)	ddPCR Result determination (-: negative; +: positive)
A3	33.9861	664.209	+	524.53	+		A6	34.6611	722.244	+	700.45	+		A9	31.645	1564.87	+	1264.34	+
A9	33.0248	1286.64	+	1093.43	+		A20	39.6549	23.79	-	78.12	+		A20	36.8121	43.9097	-	69.34	+
A14	33.1114	1212.21	+	983.24	+		NC	36.5943	192.69	-	1.59	-		A25	31.2741	2022.42	+	1879.34	+
A19	32.3366	2065.39	+	1569.23	+		A1	/	/	-	/	-		A34	32.3126	986.221	+	893.23	+
A26	34.4018	499.05	+	512.86	+		A2	/	/	-	/	-		A50	30.7954	2816.06	+	2071.23	+
A36	33.1114	1212.21	+	1348.23	+		A3	/	/	-	/	-		A67	35.886	83.3134	-	97.6542	+
A38	34.104	612.479	+	743.72	+		A4	/	/	-	0.45	-		NC	34.5652	207.69	-	1.88	-
A55	32.4848	1865.24	+	1824.58	+		A5	37.5233	102.12	-	/	-		A1	/	/	-	/	-
A57	33.1018	1220.26	+	1136.23	+		A7	/	/	-	/	-		A2	/	/	-	0.5	-
A67	34.0675	628.061	+	689.23	+		A8	/	/	-	/	-		A3	35.4144	115.44	-	0.84	-
NC	35.8677	182.1	-	2.1	-		A9	/	/	-	/	-		A4	/	/	-	/	-
A1	39.7514	12.5971	-	/	-		A10	/	/	-	/	-		A5	/	/	-	/	-
A2	/	/	-	/	-		A11	37.7207	89.23	-	0.63	-		A6	/	/	-	0.342	-
A4	/	/	-	/	-		A12	/	/	-	/	-		A7	35.6465	98.32	-	/	-
A5	38.7725	24.698	-	0.3	-		A13	/	/	-	/	-		A8	/	/	-	/	-
A6	/	/	-	/	-		A14	/	/	-	/	-		A10	/	/	-	/	-
A7	/	/	-	/	-		A15	/	/	-	/	-		A11	/	/	-	/	-
A8	/	/	-	/	-		A16	/	/	-	/	-		A12	/	/	-	/	-
A10	/	/	-	/	-		A17	/	/	-	/	-		A13	/	/	-	1.1	-
A11	38.7725	24.698	-	0.45	-		A18	/	/	-	0.72	-		A14	/	/	-	/	-
A12	/	/	-	/	-		A19	/	/	-	/	-		A15	/	/	-	/	-
A13	/	/	-	/	-		A21	/	/	-	/	-		A16	/	/	-	/	-
A15	/	/	-	/	-		A22	/	/	-	/	-		A17	35.052	148.323	-	1.45	-
A16	/	/	-	/	-		A23	/	/	-	/	-		A18	/	/	-	/	-
A17	/	/	-	1.7	-		A24	/	/	-	/	-		A19	/	/	-	/	-
A18	37.2503	70.362	-	/	-		A25	/	/	-	/	-		A21	/	/	-	/	-
A20	/	/	-	/	-		A26	/	/	-	/	-		A22	/	/	-	/	-
A21	/	/	-	/	-		A27	/	/	-	1.42	-		A23	/	/	-	0.63	-
A22	/	/	-	/	-		A28	/	/	-	/	-		A24	/	/	-	/	-
A23	37.7984	48.262	-	1.23	-		A29	/	/	-	/	-		A26	/	/	-	/	-
A24	/	/	-	/	-		A30	/	/	-	/	-		A27	/	/	-	/	-
A25	/	/	-	/	-		A31	/	/	-	/	-		A28	/	/	-	/	-
A27	/	/	-	/	-		A32	/	/	-	/	-		A29	36.9721	39.31	-	1	-
A28	/	/	-	/	-		A33	/	/	-	/	-		A30	/	/	-	/	-
A29	/	/	-	2	-		A34	/	/	-	/	-		A31	/	/	-	/	-
A30	38.8392	23.59	-	/	-		A35	39.9626	19.278	-	/	-		A32	/	/	-	/	-
A31	/	/	-	/	-		A36	/	/	-	1.02	-		A33	/	/	-	/	-
A32	/	/	-	/	-		A37	/	/	-	/	-		A35	/	/	-	/	-
A33	36.7005	102.698	-	/	-		A38	/	/	-	/	-		A36	/	/	-	/	-
A34	/	/	-	0.64	-		A39	/	/	-	/	-		A37	/	/	-	/	-
A35	/	/	-	/	-		A40	/	/	-	/	-		A38	36.7436	46.039	-	0.8423	-
A37	/	/	-	/	-		A41	/	/	-	/	-		A39	/	/	-	/	-
A39	/	/	-	/	-		A42	/	/	-	/	-		A40	/	/	-	/	-
A40	/	/	-	/	-		A43	/	/	-	/	-		A41	/	/	-	/	-
A41	/	/	-	/	-		A44	/	/	-	/	-		A42	/	/	-	/	-
A42	36.4586	121.281	-	/	-		A45	/	/	-	/	-		A43	/	/	-	0.356	-
A43	/	/	-	/	-		A46	37.4644	106.312	-	1.28	-		A44	36.6773	48.2	-	/	-
A44	/	/	-	/	-		A47	/	/	-	/	-		A45	/	/	-	/	-
A45	/	/	-	0.34	-		A48	/	/	-	/	-		A46	/	/	-	/	-
A46	/	/	-	/	-		A49	/	/	-	/	-		A47	/	/	-	/	-
A47	/	/	-	/	-		A50	/	/	-	/	-		A48	/	/	-	/	-
A48	37.7379	50.3121	-	0.82	-		A51	/	/	-	/	-		A49	/	/	-	/	-
A49	/	/	-	/	-		A52	/	/	-	/	-		A51	/	/	-	/	-
A50	/	/	-	/	-		A53	38.2938	60.3121	-	0.992	-		A52	/	/	-	/	-
A51	/	/	-	/	-		A54	/	/	-	/	-		A53	/	/	-	/	-
A52	/	/	-	/	-		A55	/	/	-	/	-		A54	/	/	-	0.64	-
A53	/	/	-	/	-		A56	/	/	-	/	-		A55	36.3776	59.3	-	0.424	-
A54	/	/	-	/	-		A57	/	/	-	/	-		A56	36.1491	69.452	-	1.23	-
A56	/	/	-	/	-		A58	/	/	-	/	-		A57	/	/	-	/	-
A58	/	/	-	/	-		A59	/	/	-	/	-		A58	/	/	-	/	-
A59	/	/	-	/	-		A60	/	/	-	0.3	-		A59	/	/	-	/	-
A60	/	/	-	/	-		A61	/	/	-	/	-		A60	/	/	-	/	-
A61	/	/	-	/	-		A62	/	/	-	/	-		A61	35.1106	142.424	-	/	-
A62	/	/	-	1.34	-		A63	/	/	-	/	-		A62	/	/	-	0.6342	-
A63	/	/	-	/	-		A64	39.723	22.709	-	1.1	-		A63	/	/	-	/	-
A64	/	/	-	/	-		A65	/	/	-	/	-		A64	/	/	-	/	-
A65	/	/	-	/	-		A66	/	/	-	/	-		A65	/	/	-	/	-
A66	37.3062	67.708	-	/	-		A67	36.9375	152.4	-	0.45879	-		A66	/	/	-	/	-
A68	/	/	-	/	-		A68	/	/	-	/	-		A68	/	/	-	/	-

## Sheet: 93 samples
BCoV							BRV							BEV
No.	qPCR CT values	qPCR Copy number (copies/µL)	qPCR Result determination (-: negative; +: positive)	ddPCR Copy number (copies/µL)	ddPCR Result determination (-: negative; +: positive)		No.	qPCR CQ values	qPCR Copy number (copies/µL)	qPCR Result determination (-: negative; +: positive)	ddPCR Copy number (copies/µL)	ddPCR Result determination (-: negative; +: positive)		No.	qPCR CT values	qPCR Copy number (copies/µL)	qPCR Result determination (-: negative; +: positive)	ddPCR Copy number (copies/µL)	ddPCR Result determination (-: negative; +: positive)
N26	34.3168	529.12	+	452.12	+		N42	34.2719	942.34	+	709.99	+		N6	/	/	-	58.9	+
N42	33.9324	689.21	+	523.37	+		N90	38.3909	56.44	-	101.34	+		N8	33.3136	493.54	+	645.23	+
N49	33.1332	1194.23	+	998.64	+		NC	36.3466	228.243	-	1.62798	-		N9	32.5213	853.65	+	790.45	+
N81	33.0639	1252.45	+	1482.11	+		N1	/	/	-	/	-		N27	31.6351	1575.63	+	1482.67	+
N82	32.3708	2017.42	+	1790.2	+		N2	/	/	-	/	-		N29	32.5025	864.82	+	790.56	+
NC	35.7361	199.343	-	2.59809	-		N3	/	/	-	/	-		N32	32.9432	637.64	+	871.23	+
N1	/	/	-	/	-		N4	/	/	-	/	-		N36	32.4248	912.56	+	860.56	+
N2	/	/	-	/	-		N5	36.8244	164.647	-	1.364	-		N38	32.8807	665.78	+	559.67	+
N3	/	/	-	/	-		N6	37.0333	142.746	-	/	-		N45	32.8005	703.76	+	670.15	+
N4	/	/	-	/	-		N7	/	/	-	/	-		N47	32.0677	1168.23	+	1023.67	+
N5	/	/	-	/	-		N8	/	/	-	/	-		N48	31.6198	1592.34	+	1692.56	+
N6	/	/	-	/	-		N9	/	/	-	0.4325	-		N60	31.5325	1691.45	+	1482.47	+
N7	/	/	-	0.867	-		N10	37.9667	75.4246	-	1.241	-		N83	32.5504	836.67	+	783.89	+
N8	36.1857	146.32	-	1.586	-		N11	/	/	-	/	-		N84	32.2951	998.23	+	690.34	+
N9	/	/	-	/	-		N12	/	/	-	/	-		N85	32.7511	728.23	+	611.34	+
N10	/	/	-	/	-		N13	/	/	-	/	-		N86	31.4675	1769.28	+	1289.23	+
N11	/	/	-	/	-		N14	38.0032	73.5636	-	0.5436	-		N87	31.9475	1269.48	+	85.12	+
N12	/	/	-	/	-		N15	/	/	-	/	-		N88	31.098	2284.34	+	1589.34	+
N13	/	/	-	/	-		N16	/	/	-	/	-		N90	36.6547	48.96	-	93.88	+
N14	/	/	-	/	-		N17	/	/	-	/	-		NC	34.7228	186.243	-	2.62809	-
N15	/	/	-	/	-		N18	/	/	-	0.7578	-		N1	/	/	-	/	-
N16	/	/	-	/	-		N19	38.979	37.7585	-	0.325	-		N2	/	/	-	/	-
N17	36.8406	93.2634	-	2.1	-		N20	/	/	-	0.526	-		N3	/	/	-	/	-
N18	/	/	-	/	-		N21	/	/	-	/	-		N4	/	/	-	/	-
N19	/	/	-	/	-		N22	/	/	-	/	-		N5	/	/	-	/	-
N20	/	/	-	/	-		N23	38.4622	53.7548	-	0.845986	-		N7	/	/	-	/	-
N21	/	/	-	/	-		N24	/	/	-	/	-		N10	/	/	-	/	-
N22	/	/	-	0.7808	-		N25	/	/	-	/	-		N11	/	/	-	/	-
N23	/	/	-	/	-		N26	/	/	-	/	-		N12	/	/	-	/	-
N24	37.55	57.2523	-	1.4789	-		N27	/	/	-	/	-		N13	/	/	-	/	-
N25	/	/	-	/	-		N28	/	/	-	0.352	-		N14	/	/	-	/	-
N27	/	/	-	/	-		N29	/	/	-	0.753	-		N15	/	/	-	/	-
N28	/	/	-	/	-		N30	/	/	-	/	-		N16	/	/	-	/	-
N29	/	/	-	/	-		N31	37.8172	83.5374	-	0.87547	-		N17	/	/	-	/	-
N30	/	/	-	/	-		N32	/	/	-	/	-		N18	/	/	-	/	-
N31	/	/	-	0.47687	-		N33	/	/	-	/	-		N19	/	/	-	/	-
N32	/	/	-	/	-		N34	38.0458	71.4525	-	0.2436	-		N20	/	/	-	/	-
N33	/	/	-	/	-		N35	/	/	-	/	-		N21	/	/	-	/	-
N34	/	/	-	/	-		N36	/	/	-	1.24325	-		N22	/	/	-	/	-
N35	/	/	-	/	-		N37	/	/	-	/	-		N23	/	/	-	/	-
N36	36.8357	93.5764	-	1.47699	-		N38	/	/	-	/	-		N24	/	/	-	/	-
N37	/	/	-	/	-		N39	39.4471	27.4214	-	1.3521	-		N25	/	/	-	/	-
N38	/	/	-	0.36568	-		N40	/	/	-	/	-		N26	/	/	-	/	-
N39	/	/	-	/	-		N41	/	/	-	/	-		N28	/	/	-	/	-
N40	/	/	-	/	-		N43	/	/	-	/	-		N30	/	/	-	/	-
N41	/	/	-	/	-		N44	/	/	-	/	-		N31	/	/	-	/	-
N43	37.334	66.4256	-	1.35	-		N45	/	/	-	/	-		N33	/	/	-	/	-
N44	/	/	-	0.365879	-		N46	/	/	-	/	-		N34	/	/	-	/	-
N45	/	/	-	/	-		N47	39.3894	28.5246	-	0.754445	-		N35	/	/	-	/	-
N46	37.2302	71.341	-	/	-		N48	/	/	-	/	-		N37	/	/	-	/	-
N47	/	/	-	0.57689	-		N49	/	/	-	/	-		N39	/	/	-	/	-
N48	/	/	-	/	-		N50	/	/	-	/	-		N40	/	/	-	/	-
N50	/	/	-	/	-		N51	/	/	-	/	-		N41	/	/	-	/	-
N51	/	/	-	/	-		N52	37.8017	84.4236	-	0.2413	-		N42	/	/	-	/	-
N52	/	/	-	/	-		N53	/	/	-	/	-		N43	/	/	-	/	-
N53	37.6774	52.452	-	1.1	-		N54	/	/	-	/	-		N44	/	/	-	/	-
N54	/	/	-	/	-		N55	/	/	-	/	-		N46	/	/	-	/	-
N55	/	/	-	/	-		N56	/	/	-	/	-		N49	/	/	-	/	-
N56	/	/	-	/	-		N57	/	/	-	/	-		N50	/	/	-	/	-
N57	/	/	-	0.47687	-		N58	/	/	-	/	-		N51	/	/	-	/	-
N58	/	/	-	/	-		N59	/	/	-	/	-		N52	/	/	-	/	-
N59	39.2051	18.3422	-	0.146	-		N60	/	/	-	/	-		N53	/	/	-	/	-
N60	/	/	-	/	-		N61	/	/	-	0.753634	-		N54	/	/	-	/	-
N61	/	/	-	/	-		N62	/	/	-	/	-		N55	/	/	-	/	-
N62	/	/	-	/	-		N63	/	/	-	/	-		N56	/	/	-	/	-
N63	/	/	-	0.69974	-		N64	36.6512	185.343	-	0.243643	-		N57	/	/	-	/	-
N64	/	/	-	/	-		N65	/	/	-	/	-		N58	/	/	-	/	-
N65	/	/	-	/	-		N66	/	/	-	/	-		N59	/	/	-	/	-
N66	37.2099	72.3415	-	1.24	-		N67	/	/	-	/	-		N61	/	/	-	/	-
N67	/	/	-	/	-		N68	/	/	-	/	-		N62	/	/	-	/	-
N68	/	/	-	/	-		N69	/	/	-	/	-		N63	/	/	-	/	-
N69	/	/	-	/	-		N70	37.4893	104.524	-	1.452	-		N64	/	/	-	/	-
N70	/	/	-	/	-		N71	/	/	-	0.9435	-		N65	/	/	-	/	-
N71	/	/	-	0.6789	-		N72	/	/	-	/	-		N66	/	/	-	/	-
N72	/	/	-	0.1897	-		N73	/	/	-	/	-		N67	/	/	-	/	-
N73	/	/	-	/	-		N74	/	/	-	/	-		N68	/	/	-	/	-
N74	/	/	-	/	-		N75	/	/	-	/	-		N69	/	/	-	/	-
N75	/	/	-	/	-		N76	36.8443	162.431	-	/	-		N70	/	/	-	/	-
N76	/	/	-	0.6453	-		N77	/	/	-	1.55463	-		N71	/	/	-	/	-
N77	/	/	-	/	-		N78	/	/	-	/	-		N72	/	/	-	/	-
N78	/	/	-	/	-		N79	/	/	-	/	-		N73	/	/	-	/	-
N79	/	/	-	0.452	-		N80	/	/	-	/	-		N74	/	/	-	/	-
N80	/	/	-	/	-		N81	/	/	-	/	-		N75	/	/	-	/	-
N83	/	/	-	/	-		N82	/	/	-	/	-		N76	/	/	-	/	-
N84	/	/	-	/	-		N83	/	/	-	/	-		N77	/	/	-	/	-
N85	/	/	-	0.86574	-		N84	/	/	-	/	-		N78	/	/	-	/	-
N86	/	/	-	1.42656	-		N85	/	/	-	/	-		N79	/	/	-	/	-
N87	/	/	-	/	-		N86	/	/	-	/	-		N80	/	/	-	/	-
N88	40.1902	9.31532	-	1.12	-		N87	/	/	-	/	-		N81	/	/	-	/	-
N89	/	/	-	/	-		N88	/	/	-	/	-		N82	/	/	-	/	-
N90	/	/	-	/	-		N89	/	/	-	/	-		N89	/	/	-	/	-
N91	/	/	-	0.4634	-		N91	/	/	-	/	-		N91	/	/	-	/	-
N92	/	/	-	/	-		N92	37.8137	83.7356	-	/	-		N92	/	/	-	/	-
N93	/	/	-	/	-		N93	/	/	-	/	-		N93	/	/	-	/	-
